# Supplementary material for: Ultra-Small and Metabolizable Near-Infrared Au/Gd Nanoclusters for Targeted FL/MRI Imaging and Cancer Theranostics
Source: Biosensors (Basel). 2022 Jul 24;12(8):558. doi: 10.3390/bios12080558 (PMC9329954; doi:10.3390/bios12080558)
Supplement: Supplementary file 1 [file biosensors-12-00558-s001.zip]

Archive with 1 entries (1 files):
- biosensors-1803996-supplementary.pdf
